# Supplementary material for: What Is Known about Midazolam? A Bibliometric Approach of the Literature
Source: Healthcare (Basel). 2022 Dec 28;11(1):96. doi: 10.3390/healthcare11010096 (PMC9819597; doi:10.3390/healthcare11010096)
Supplement: Supplementary file 1 [file healthcare-11-00096-s001.zip]

Archive with 1 entries (1 files):
- healthcare-1961756-supplementary.pdf
